# Supplementary material for: Functional Characterization of the Cnidarian Antiviral Immune Response Reveals Ancestral Complexity
Source: Mol Biol Evol. 2021 Jun 28;38(10):4546–61. doi: 10.1093/molbev/msab197 (PMC8476169; doi:10.1093/molbev/msab197)
Supplement: msab197_Supplementary_Data [file msab197_supplementary_data.zip]

Archive with 9 entries (9 files):
- Supplementary figure legends.docx
- Supplementary Figures.pdf
- Supplementary file S1.xlsx
- Supplementary file S2.xlsx
- Supplementary file S3.xlsx
- Supplementary file S4.xlsx
- Supplementary File S5.xlsx
- Supplementary file S6.xlsx
- Supplementary file S7.xlsx
