# Supplementary material for: Functional Characterization of the Cnidarian Antiviral Immune Response Reveals Ancestral Complexity
Source: Mol Biol Evol. 2021 Jun 28;38(10):4546–61. doi: 10.1093/molbev/msab197 (PMC8476169; doi:10.1093/molbev/msab197)
Supplement: msab197_Supplementary_Data [file msab197_supplementary_data.zip › Supplementary file S4.xlsx]

## Sheet: qPCR_viral mimics
Results of qPCR assays in response to poly(I:C) and short 5'ppp treatments relative to the control treatment.
	poly(I:C) - 24 h
	gene	group	n	Mean ΔΔCt	SD	Lower CI (95%)	Upper CI (95%)	Mean relative expression	p value of Student's t-test
	RLRa	poly(I:C)	4	0.93196	0.548505	0.059	1.805	1.90787	0.042518
	RLRb	poly(I:C)	4	2.53472	0.337866	1.997	3.072	5.79466	0.000642572
	IRF1	poly(I:C)	3	4.01888	0.317963	3.229	4.809	16.2107	0.00208001
	OAS1	poly(I:C)	3	2.2274	0.640064	0.637	3.817	4.68289	0.0264385
	GBP1	poly(I:C)	3	3.97451	1.16196	1.088	6.861	15.7198	0.0273278
	NVE23912	poly(I:C)	3	4.91273	0.323287	4.11	5.716	30.1218	0.00144035
	short 5'ppp dsRNA - 24 h
	gene	group	n	Mean ΔΔCt	SD	Lower CI (95%)	Upper CI (95%)	Mean relative expression	p value of Student's t-test
	RLRa	short 5'ppp dsRNA	4	-0.295686	0.503547	-1.097	0.506	0.814685	0.324969
	RLRb	short 5'ppp dsRNA	4	0.098945	0.641665	-0.922	1.12	1.07099	0.777952

## Sheet: qPCR_RLRs_KD
Results of qPCR assays in response to RLRs shRNA combined with poly(I:C) relative to the group of uninjected animals.
	RLRa KD										RLRb KD
	GOI	group	n	Mean ΔΔCt	SD	Lower CI (95%)	Upper CI (95%)	Mean relative expression			GOI	group	n	Mean ΔΔCt	SD	Lower CI (95%)	Upper CI (95%)	Mean relative expression
	RLRa	control shRNA	5	0.41125	0.374527	-0.0537863	0.876286	1.32984			RLRa	shRNA control	4	0.29922	0.388252	-0.318575	0.917015	1.23048
		shRNA1	5	-0.439331	0.379347	-0.910352	0.0316905	0.737477				shRNA3	4	0.136848	0.30293	-0.345181	0.618878	1.0995
		shRNA2	5	-0.628257	0.248126	-0.936346	-0.320169	0.646957				shRNA4	4	-0.125466	0.341701	-0.669188	0.418256	0.916708
		shRNA3	4	-0.316133	0.395624	-0.945659	0.313393	0.80322				poly(I:C)	3	0.308932	0.410969	-0.711973	1.32984	1.23879
		poly(I:C)	3	0.483916	0.466066	-0.673856	1.15777	1.39853			RLRb	shRNA control	4	2.51771	0.456329	1.79159	3.24383	5.72672
	RLRb	shRNA control	5	2.26939	0.596079	1.52926	3.00952	4.82119				shRNA3	4	-0.952948	0.338522	-1.49161	-0.414283	0.516576
		shRNA1	5	2.1395	0.53084	1.48038	2.79863	4.4061				shRNA4	4	-1.41617	0.262302	-1.83355	-0.998787	0.374706
		shRNA2	5	1.88975	0.413055	1.37687	2.40262	3.7057				poly(I:C)	3	2.4314	0.462428	1.28267	3.58014	5.39417
		shRNA3	4	1.97857	0.619439	0.992908	2.96424	3.94103			IRF1	shRNA control	4	2.53672	0.384712	1.92456	3.14888	5.80269
		poly(I:C)	3	1.80441	0.468408	0.640824	2.96801	3.49287				shRNA3	4	1.21912	0.56721	0.31656	2.12168	2.32804
	IRF1	shRNA control	5	3.09686	1.33317	1.44151	4.75222	8.55557				shRNA4	4	0.604716	0.310725	0.110283	1.09915	1.52068
		shRNA2	5	2.83959	1.21966	1.32518	4.35401	7.15818				poly(I:C)	3	2.61503	0.547985	1.25376	3.9763	6.12634
		shRNA3	5	2.54912	1.11006	1.17079	3.92744	5.85276			OAS1	shRNA control	4	0.902865	0.310507	0.408779	1.39695	1.86978
		shRNA4	4	2.52012	1.2945	0.460281	4.57995	5.73628				shRNA3	4	0.469202	0.762724	-0.744462	1.68287	1.38434
		poly(I:C)	3	2.56042	0.904565	0.313361	4.80749	5.89881				shRNA4	4	0.204244	0.757719	-1.00146	1.40994	1.15208
	OAS1	shRNA control	5	1.04976	0.78809	0.071214	2.0283	2.07018				poly(I:C)	3	1.11227	0.500658	-0.131434	2.35597	2.16186
		shRNA2	5	1.18421	0.698385	0.317048	2.05137	2.27238			GBP1	shRNA control	4	1.95044	0.360081	1.37747	2.52341	3.86493
		shRNA3	5	0.824067	0.668429	-0.00589731	1.65403	1.77039				shRNA3	4	1.27433	0.371852	0.682631	1.86603	2.41887
		shRNA4	4	1.11844	0.943993	-0.383667	2.62054	2.17112				shRNA4	4	1.48439	0.507049	0.677558	2.29121	2.79798
		poly(I:C)	3	0.771171	0.79022	-1.19184	2.73419	1.70665				poly(I:C)	3	1.59601	0.36818	0.681401	2.51062	3.02306
	GBP1	shRNA control	5	1.96432	0.484721	1.36246	2.56618	3.90229			NVE23912	shRNA control	4	3.87384	0.37453	3.27788	4.4698	14.6603
		shRNA2	5	1.50845	0.783759	0.535281	2.48161	2.84503				shRNA3	4	3.48234	1.11839	1.70273	5.26195	11.176
		shRNA3	5	1.44728	0.515032	0.807781	2.08678	2.72693				shRNA4	4	2.11726	1.08759	0.386657	3.84787	4.3387
		shRNA4	4	2.00751	0.621503	1.01856	2.99646	4.02087				poly(I:C)	3	4.15426	0.503305	2.90398	5.40454	17.8056
		poly(I:C)	3	2.0125	0.514482	0.734455	3.29055	4.03481			Dicer1	shRNA control	4	4.12527	0.597156	3.17506	5.07548	17.4514
	NVE23912	shRNA control	5	3.49753	1.09172	2.14197	4.85308	11.2943				shRNA3	4	2.69078	0.513911	1.87303	3.50853	6.45662
		shRNA2	5	2.93771	1.4746	1.10675	4.76866	7.66192				shRNA4	4	1.52607	0.232747	1.15572	1.89642	2.88
		shRNA3	5	3.27284	0.883475	2.17586	4.36982	9.66549				poly(I:C)	3	3.83834	0.638846	2.25136	5.42532	14.3039
		shRNA4	4	3.12581	0.94492	1.62223	4.62939	8.72896			AGO2	shRNA control	4	1.60179	0.379955	0.997196	2.20638	3.03519
		poly(I:C)	3	4.2016	1.24629	1.10564	7.29755	18.3995				shRNA3	4	1.00844	0.281438	0.560608	1.45627	2.01173
	Dicer1	shRNA control	5	4.24951	0.763401	3.30162	5.19739	19.0208				shRNA4	4	0.454126	0.206822	0.125026	0.783226	1.36995
		shRNA2	5	3.77253	1.01345	2.51416	5.0309	13.6661				poly(I:C)	3	1.52111	0.480377	0.327788	2.71443	2.87012
		shRNA3	5	3.72538	0.805384	2.72537	4.7254	13.2267			Dicer2	shRNA control	4	0.00332085	0.117697	-0.183961	0.190603	1.0023
		shRNA4	4	3.67424	0.844324	2.33073	5.01775	12.7661				shRNA3	4	0.0876267	0.27493	-0.349848	0.525102	1.06262
		poly(I:C)	3	3.79268	0.534873	2.46398	5.12137	13.8583				shRNA4	4	-0.0645919	0.197002	-0.378065	0.248882	0.956216
	AGO2	shRNA control	5	1.76061	0.494396	1.14673	2.37448	3.38841				poly(I:C)	3	0.110521	0.0834659	-0.0968198	0.317862	1.07962
		shRNA2	5	1.42861	0.431512	0.892822	1.96441	2.69188			AGO1	shRNA control	4	-0.174995	0.0951546	-0.326408	-0.0235831	0.88577
		shRNA3	5	1.49942	0.364685	1.0466	1.95223	2.82728				shRNA3	4	-0.139718	0.150198	-0.378717	0.0992803	0.907696
		shRNA4	4	1.49616	0.463906	0.757985	2.23434	2.82091				shRNA4	4	-0.186912	0.0474877	-0.262476	-0.111349	0.878484
		poly(I:C)	3	1.46611	0.258073	0.825017	2.1072	2.76275				poly(I:C)	3	-0.17271	0.306377	-0.933793	0.588372	0.887174
	Dicer2	shRNA control	5	0.116246	0.244378	-0.187189	0.419682	1.08391
		shRNA2	5	0.135717	0.27574	-0.20666	-0.0709433	1.09864
		shRNA3	5	0.176643	0.155343	-0.0162406	0.369527	1.13025
		shRNA4	4	-0.116804	0.23408	-0.489278	0.25567	0.922228
		poly(I:C)	3	-0.0509368	0.108188	-0.319691	0.217818	0.965309
	AGO1	shRNA control	5	-0.114681	0.293181	-0.478714	0.249352	0.923587
		shRNA2	5	-0.105017	0.214391	-0.371219	0.161185	0.929794
		shRNA3	5	0.0168116	0.436035	-0.524597	0.558221	1.01172
		shRNA4	4	-0.0738892	0.311159	-0.569013	0.421235	0.950073
		poly(I:C)	3	-0.271495	0.251444	-0.896116	0.353126	0.828461

## Sheet: ANOVA_RLRs_KD
ANOVA results for RLRs shRNA treatment combined with poly(I:C) relative to the uninjected animals.
RLRa KD								RLRb KD
RLRa								RLRa
	Df	Sum Sq	Mean Sq	F value	Pr(>F)				Df	Sum Sq	Mean Sq	F value	Pr(>F)
group	4	4.451	1.1128	8.272	0.000679			group	3	0.4686	0.1562	1.214	0.35
Residuals	17	2.287	0.1345					Residuals	11	1.4156	0.1287
	diff	lwr	upr	p adj				RLRb
shRNA-ctr-poly(I:C)	-0.0726657	-0.887615	0.742284	0.998685					Df	Sum Sq	Mean Sq	F value	Pr(>F)
shRNA2-poly(I:C)	-0.923247	-1.7382	-0.108297	0.022363				group	3	50.6	16.865	115.8	1.33e-08
shRNA3-poly(I:C)	-1.11217	-1.92712	-0.297223	0.0052336				Residuals	11	1.6	0.146
shRNA4-poly(I:C)	-0.800049	-1.65234	0.0522461	0.0715299
shRNA2-shRNA-ctr	-0.850581	-1.55635	-0.144814	0.0142766					diff	lwr	upr	p adj
shRNA3-shRNA-ctr	-1.03951	-1.74527	-0.33374	0.0026438				shRNA-ctr-poly(I:C)	0.0863079	-0.791045	0.963661	0.990464
shRNA4-shRNA-ctr	-0.727383	-1.47596	0.0211961	0.0590674				shRNA3-poly(I:C)	-3.38435	-4.2617	-2.507	8e-07
shRNA3-shRNA2	-0.188926	-0.894694	0.516841	0.92257				shRNA4-poly(I:C)	-3.84757	-4.72492	-2.97022	2e-07
shRNA4-shRNA2	0.123198	-0.625381	0.871777	0.986187				shRNA3-shRNA-ctr	-3.47066	-4.28293	-2.65839	3e-07
shRNA4-shRNA3	0.312124	-0.436455	1.0607	0.712878				shRNA4-shRNA-ctr	-3.93388	-4.74615	-3.12161	1e-07
								shRNA4-shRNA3	-0.46322	-1.27549	0.349051	0.361026
RLRb
	Df	Sum Sq	Mean Sq	F value	Pr(>F)			IRF1
group	4	0.607	0.1517	0.535	0.712				Df	Sum Sq	Mean Sq	F value	Pr(>F)
Residuals	17	4.821	0.2836					group	3	11.033	3.678	17.59	0.000165
								Residuals	11	2.299	0.209
IRF1
	Df	Sum Sq	Mean Sq	F value	Pr(>F)				diff	lwr	upr	p adj
group	4	1.158	0.2896	0.2	0.935			shRNA-ctr-poly(I:C)	-0.0783051	-1.12923	0.972621	0.995783
Residuals	17	24.652	1.4501					shRNA3-poly(I:C)	-1.39591	-2.44683	-0.344982	0.009628
								shRNA4-poly(I:C)	-2.01031	-3.06124	-0.959384	0.0006241
Dicer1								shRNA3-shRNA-ctr	-1.3176	-2.29057	-0.344635	0.0084672
	Df	Sum Sq	Mean Sq	F value	Pr(>F)			shRNA4-shRNA-ctr	-1.932	-2.90497	-0.959036	0.0004559
group	4	1.039	0.2596	0.376	0.823			shRNA4-shRNA3	-0.614402	-1.58737	0.358567	0.282357
Residuals	17	11.745	0.6909
								Dicer1
AGO2									Df	Sum Sq	Mean Sq	F value	Pr(>F)
	Df	Sum Sq	Mean Sq	F value	Pr(>F)			group	3	16.245	5.415	20.97	7.44e-05
group	4	0.3375	0.08439	0.473	0.755			Residuals	11	2.841	0.258
Residuals	17	3.0333	0.17843
									diff	lwr	upr	p adj
NVE23912								shRNA-ctr-poly(I:C)	0.286934	-0.881188	1.45506	0.879279
	Df	Sum Sq	Mean Sq	F value	Pr(>F)			shRNA3-poly(I:C)	-1.14756	-2.31568	0.0205651	0.0545983
group	4	3.365	0.8413	0.639	0.642			shRNA4-poly(I:C)	-2.31227	-3.48039	-1.14414	0.0004682
Residuals	17	22.372	1.316					shRNA3-shRNA-ctr	-1.43449	-2.51596	-0.35302	0.0097162
								shRNA4-shRNA-ctr	-2.5992	-3.68067	-1.51773	8.45e-05
Dicer2								shRNA4-shRNA3	-1.16471	-2.24618	-0.0832384	0.0339692
	Df	Sum Sq	Mean Sq	F value	Pr(>F)
group	4	0.2726	0.06815	1.4	0.276			AGO2
Residuals	17	0.8273	0.0486						Df	Sum Sq	Mean Sq	F value
								group	3	3.234	1.0782	9.408	Pr(>F)
AGO1								Residuals	11	1.261	0.1146		0.00226
	Df	Sum Sq	Mean Sq	F value	Pr(>F)
group	4	0.1601	0.04003	0.399	0.807				diff	lwr	upr	p adj
Residuals	17	1.7051	0.1003					shRNA-ctr-poly(I:C)	0.0806793	-0.697441	0.858799	0.988886
								shRNA3-poly(I:C)	-0.512671	-1.29079	0.265449	0.251543
GBP1								shRNA4-poly(I:C)	-1.06698	-1.8451	-0.288864	0.0077848
	Df	Sum Sq	Mean Sq	F value	Pr(>F)			shRNA3-shRNA-ctr	-0.59335	-1.31375	0.127049	0.11883
group	4	1.45	0.3626	1.003	0.433			shRNA4-shRNA-ctr	-1.14766	-1.86806	-0.427264	0.0026661
Residuals	17	6.146	0.3615					shRNA4-shRNA3	-0.554313	-1.27471	0.166086	0.153383
OAS1								NVE23912
	Df	Sum Sq	Mean Sq	F value	Pr(>F)				Df	Sum Sq	Mean Sq	F value
group	4	0.55	0.1374	0.23	0.918			group	3	9.186	3.062	4.093	Pr(>F)
Residuals	17	10.14	0.5968					Residuals	11	8.228	0.748		0.0354
								---
									diff	lwr	upr	p adj
								shRNA-ctr-poly(I:C)	-0.280422	-2.26845	1.7076	0.973074
								shRNA3-poly(I:C)	-0.671923	-2.65995	1.3161	0.743197
								shRNA4-poly(I:C)	-2.037	-4.02502	-0.0489729	0.0441939
								shRNA3-shRNA-ctr	-0.391501	-2.23205	1.44905	0.916776
								shRNA4-shRNA-ctr	-1.75658	-3.59713	0.0839777	0.0627731
								shRNA4-shRNA3	-1.36508	-3.20563	0.475479	0.174324
								Dicer2
									Df	Sum Sq	Mean Sq	F value
								group	3	0.0714	0.02379	0.656	Pr(>F)
								Residuals	11	0.3987	0.03624		0.596
								AGO1
									Df	Sum Sq	Mean Sq	F value
								group	3	0.00489	0.00163	0.062	Pr(>F)
								Residuals	11	0.28934	0.0263		0.979
								GBP1
									Df	Sum Sq	Mean Sq	F value
								group	3	0.9596	0.3199	1.906	Pr(>F)
								Residuals	11	1.8462	0.1678		0.187
								OAS1
									Df	Sum Sq	Mean Sq	F value
								group	3	1.822	0.6072	1.569	Pr(>F)
								Residuals	11	4.258	0.3871		0.253

## Sheet: qPCR_long_dsRNA_inject
Results of qPCR assays in response to long dsRNA injections relative to the group of uninjected animals.
Relative gene expression after long dsRNA injection - 24 h									Relative gene expression after long dsRNA injection - 48 h
gene	sample	n	Mean ΔΔCt	SD	Lower CI (95%)	Upper CI (95%)	Mean relative expression		gene	sample	n	Mean ΔΔCt	SD	Lower CI (95%)	Upper CI (95%)	Mean relative expression
RLRa	5'ppp-GFP-dsRNA	4	1.82927	0.632915	0.822159	2.83638	3.55357		RLRa	5'ppp-GFP-dsRNA	3	0.273745	0.364098	-0.630726	1.17822	1.20894
	5'OH-GFP-dsRNA	4	1.78605	0.498164	0.993361	2.57874	3.4487			5'OH-GFP-dsRNA	3	0.109334	0.215867	-0.426908	0.645577	1.07873
	mock	4	0.681509	0.262315	0.264107	1.09891	1.60382			mock	3	0.394291	0.368994	-0.52234	1.31092	1.3143
RLRb	5'ppp-GFP-dsRNA	4	3.23492	0.634715	2.48993	3.97991	9.41474		RLRb	5'ppp-GFP-dsRNA	3	0.578556	0.223553	0.0232204	1.13389	1.49335
	5'OH-GFP-dsRNA	4	3.28724	0.468188	2.27727	4.29721	9.76243			5'OH-GFP-dsRNA	3	0.268563	0.126005	-0.0444496	0.581576	1.20461
	mock	4	1.05172	0.259541	0.638733	1.46471	2.073			mock	3	0.706876	0.490445	-0.511456	1.92521	1.63227
IRF1	5'ppp-GFP-dsRNA	4	3.75284	1.12421	1.96396	5.54171	13.4808		IRF1	5'ppp-GFP-dsRNA	3	0.540318	0.414095	-0.488352	1.56899	1.45429
	5'OH-GFP-dsRNA	4	4.11374	0.787406	2.8608	5.36668	17.3125			5'OH-GFP-dsRNA	3	0.331529	0.282828	-0.371055	1.03411	1.25835
	mock	4	1.12633	0.514741	0.307265	1.9454	2.18303			mock	3	0.62222	0.256116	-0.014007	1.25845	1.53924
OAS1	5'ppp-GFP-dsRNA	4	3.21573	1.10403	1.45897	4.97249	9.29032		OAS1	5'ppp-GFP-dsRNA	3	0.503757	0.672256	-1.16622	2.17373	1.4179
	5'OH-GFP-dsRNA	4	3.19271	0.661397	2.14028	4.24514	9.14329			5'OH-GFP-dsRNA	3	-0.111447	0.227667	-0.677003	0.45411	0.925659
	mock	4	1.25189	0.667806	0.189262	2.31452	2.38153			mock	3	0.335876	1.18888	-2.61747	3.28923	1.26214
GBP1	5'ppp-GFP-dsRNA	4	5.42527	1.52479	2.99899	7.85155	42.9704		GBP1	5'ppp-GFP-dsRNA	3	1.55176	0.917792	-0.728157	3.83169	2.93176
	5'OH-GFP-dsRNA	4	5.56732	1.31673	3.4721	7.66253	47.4164			5'OH-GFP-dsRNA	3	1.41897	0.869717	-0.741527	3.57947	2.67394
	mock	4	1.35395	0.553094	0.473857	2.23405	2.55611			mock	3	0.247815	0.77414	-1.67526	2.17089	1.18741
NVE23912	5'ppp-GFP-dsRNA	4	4.69694	1.13277	2.89445	6.49944	25.9371		NVE23912	5'ppp-GFP-dsRNA	3	4.94551	1.66535	0.808554	9.08246	30.8139
	5'OH-GFP-dsRNA	4	4.63628	0.738923	3.46049	5.81207	24.8691			5'OH-GFP-dsRNA	3	4.53142	1.13486	1.71226	7.35058	23.1256
	mock	4	0.600584	0.666408	-0.459821	1.66099	1.51633			mock	3	1.96709	1.43145	-1.58884	5.52301	3.90978
Dicer1	5'ppp-GFP-dsRNA	4	5.55125	1.02884	3.91414	7.18837	46.8914		Dicer1	5'ppp-GFP-dsRNA	3	1.89109	0.220533	1.34325	2.43892	3.70915
	5'OH-GFP-dsRNA	4	5.68819	1.04244	4.02943	7.34695	51.5604			5'OH-GFP-dsRNA	3	2.02443	0.139404	1.67813	2.37073	4.06832
	mock	4	1.47799	0.490714	0.697149	2.25882	2.78559			mock	3	0.570575	0.405605	-0.437003	1.57815	1.48512
AGO2	5'ppp-GFP-dsRNA	4	3.9006	0.870263	2.51581	5.28538	14.9347		AGO2	5'ppp-GFP-dsRNA	3	0.505796	0.19339	0.0253893	0.986204	1.41991
	5'OH-GFP-dsRNA	4	3.99979	0.722465	2.85018	5.14939	15.9976			5'OH-GFP-dsRNA	3	0.409511	0.265566	-0.250191	1.06921	1.32824
	mock	4	1.17821	0.255472	0.7717	1.58472	2.26296			mock	3	0.58444	0.435452	-0.497282	1.66616	1.49946
Dicer2	5'ppp-GFP-dsRNA	4	-0.389928	0.545418	-1.25781	0.477953	0.763168		Dicer2	5'ppp-GFP-dsRNA	3	-0.0428066	0.324807	-0.849672	0.764059	0.970765
	5'OH-GFP-dsRNA	4	-0.409166	0.270425	-0.839473	0.0211398	0.753058			5'OH-GFP-dsRNA	3	-0.268818	0.427613	-1.33107	0.793432	0.829999
	mock	4	0.0101867	0.0974571	-0.144889	0.165263	1.00709			mock	3	0.0107275	0.27153	-0.663791	0.685246	1.00746
AGO1	5'ppp-GFP-dsRNA	4	0.019927	0.456194	-0.705979	0.745833	1.01391		AGO1	5'ppp-GFP-dsRNA	3	-0.146365	0.356284	-1.03142	0.738694	0.903524
	5'OH-GFP-dsRNA	4	0.220134	0.385109	-0.392661	0.832929	1.16484			5'OH-GFP-dsRNA	3	-0.515105	0.431244	-1.58637	0.556163	0.699742
	mock	4	0.210395	0.142279	-0.0160027	0.436792	1.157			mock	3	0.121453	0.366627	-0.789299	1.0322	1.08783

## Sheet: ANOVA_long_dsRNA_inject
ANOVA results for long dsRNA treatment at 24 h and 48 h relative to the uninjected animals.
Long dsRNA injection - 24 h							Long dsRNA injection - 48 h
RLRa							RLRa
	Df	Sum Sq	Mean Sq	F value	Pr(>F)			Df	Sum Sq	Mean Sq	F value	Pr(>F)
group	2	3.386	1.6928	7.077	0.0142		group	2	0.1228	0.06138	0.584	0.586
Residuals	9	2.153	0.2392				Residuals	6	0.6306	0.10511
	diff	lwr	upr	p adj			RLRb
dsRNA-OH-mock	1.10454	0.139005	2.07008	0.0267358				Df	Sum Sq	Mean Sq	F value	Pr(>F)
dsRNA-ppp-mock	1.14776	0.182222	2.1133	0.0220355			group	2	0.3047	0.1523	1.492	0.298
dsRNA-ppp-dsRNA-OH	0.0432167	-0.92232	1.00875	0.991435			Residuals	6	0.6128	0.1021
RLRb							IRF1
	Df	Sum Sq	Mean Sq	F value	Pr(>F)			Df	Sum Sq	Mean Sq	F value	Pr(>F)
group	2	13.022	6.511	28.33	0.000131		group	2	0.1348	0.0674	0.638	0.561
Residuals	9	2.068	0.23				Residuals	6	0.6341	0.1057
	diff	lwr	upr	p adj			Dicer1
dsRNA-OH-mock	2.1832	1.23678	3.12962	0.0003144				Df	Sum Sq	Mean Sq	F value	Pr(>F)
dsRNA-ppp-mock	2.23552	1.2891	3.18194	0.0002632			group	2	3.875	1.9376	24.99	0.00123
dsRNA-ppp-dsRNA-OH	0.0523194	-0.894101	0.99874	0.986972			Residuals	6	0.465	0.0775
IRF1								diff	lwr	upr	p adj
	Df	Sum Sq	Mean Sq	F value	Pr(>F)		dsRNA-OH-mock	1.45386	0.756305	2.15141	0.0016734
group	2	21.271	10.636	14.85	0.00141		dsRNA-ppp-mock	1.32051	0.622959	2.01806	0.0027641
Residuals	9	6.446	0.716				dsRNA-ppp-dsRNA-OH	-0.133346	-0.830899	0.564207	0.832138
	diff	lwr	upr	p adj			AGO2
dsRNA-OH-mock	2.98741	1.31655	4.65827	0.0019324				Df	Sum Sq	Mean Sq	F value	Pr(>F)
dsRNA-ppp-mock	2.62651	0.955642	4.29737	0.0044667			group	2	0.0461	0.02303	0.232	0.8
dsRNA-ppp-dsRNA-OH	-0.360903	-2.03177	1.30996	0.82201			Residuals	6	0.5951	0.09918
Dicer1							NVE23912
	Df	Sum Sq	Mean Sq	F value	Pr(>F)			Df	Sum Sq	Mean Sq	F value	Pr(>F)
group	2	45.78	22.891	28.78	0.000123		group	2	15.62	7.809	3.834	0.0846
Residuals	9	7.16	0.795				Residuals	6	12.22	2.037
	diff	lwr	upr	p adj			Dicer2
dsRNA-OH-mock	4.21021	2.44955	5.97087	0.0002398				Df	Sum Sq	Mean Sq	F value	Pr(>F)
dsRNA-ppp-mock	4.07327	2.31261	5.83393	0.0003077			group	2	0.1321	0.06605	0.547	0.605
dsRNA-ppp-dsRNA-OH	-0.13694	-1.8976	1.62372	0.974412			Residuals	6	0.7242	0.12069
AGO2							AGO1
	Df	Sum Sq	Mean Sq	F value	Pr(>F)			Df	Sum Sq	Mean Sq	F value	Pr(>F)
group	2	20.51	10.255	22.88	0.000296		group	2	0.6129	0.3064	2.055	0.209
Residuals	9	4.034	0.448				Residuals	6	0.8946	0.1491
	diff	lwr	upr	p adj			GBP1
dsRNA-OH-mock	2.82158	1.49987	4.14328	0.0005571				Df	Sum Sq	Mean Sq	F value	Pr(>F)
dsRNA-ppp-mock	2.72239	1.40068	4.04409	0.0007215			group	2	3.09	1.5448	2.108	0.203
dsRNA-ppp-dsRNA-OH	-0.0991891	-1.42089	1.22251	0.976152			Residuals	6	4.396	0.7327
NVE23912							OAS1
	Df	Sum Sq	Mean Sq	F value	Pr(>F)			Df	Sum Sq	Mean Sq	F value	Pr(>F)
group	2	44.09	22.047	29.09	0.000118		group	2	0.607	0.3034	0.475	0.644
Residuals	9	6.82	0.758				Residuals	6	3.834	0.6391
	diff	lwr	upr	p adj
dsRNA-OH-mock	4.0357	2.31713	5.75427	0.000275
dsRNA-ppp-mock	4.09636	2.37779	5.81493	0.0002457
dsRNA-ppp-dsRNA-OH	0.0606626	-1.65791	1.77923	0.994663
Dicer2
	Df	Sum Sq	Mean Sq	F value	Pr(>F)
group	2	0.4484	0.2242	1.77	0.225
Residuals	9	1.1403	0.1267
AGO1
	Df	Sum Sq	Mean Sq	F value	Pr(>F)
group	2	0.1019	0.05097	0.406	0.678
Residuals	9	1.13	0.12555
GBP1
	Df	Sum Sq	Mean Sq	F value	Pr(>F)
group	2	45.8	22.899	15.74	0.00115
Residuals	9	13.09	1.455
	diff	lwr	upr	p adj
dsRNA-OH-mock	4.21336	1.83205	6.59468	0.002073
dsRNA-ppp-mock	4.07132	1.69	6.45263	0.002603
dsRNA-ppp-dsRNA-OH	-0.142044	-2.52336	2.23927	0.984851
OAS1
	Df	Sum Sq	Mean Sq	F value	Pr(>F)
group	2	10.165	5.083	7.253	0.0133
Residuals	9	6.307	0.701
	diff	lwr	upr	p adj
dsRNA-OH-mock	1.94082	0.28815	3.5935	0.0234444
dsRNA-ppp-mock	1.96384	0.311166	3.61651	0.0220778
dsRNA-ppp-dsRNA-OH	0.0230155	-1.62966	1.67569	0.999167
