# Supplementary material for: Functional Characterization of the Cnidarian Antiviral Immune Response Reveals Ancestral Complexity
Source: Mol Biol Evol. 2021 Jun 28;38(10):4546–61. doi: 10.1093/molbev/msab197 (PMC8476169; doi:10.1093/molbev/msab197)
Supplement: msab197_Supplementary_Data [file msab197_supplementary_data.zip › Supplementary File S5.xlsx]

## Sheet: Pulldown - quantif. results
Results of poly(I:C)-biotin/poly(I:C) pulldown bands intensity quantification.
RLRa	Band intensity				Normalized band intensity
Replicate	RLRa with PIC-biotin	RLRa with PIC-biotin input	RLRa with PIC	RLRa with PIC input	RLRa with PIC-biotin (PD/input ratio)	RLRa with PIC (PD/input ratio)	Student's t test p value
1	0.0077	0.00342	0.0054	0.00331	2.25146	1.63142	0.769475
2	0.0227	0.0407	0.0158	0.0391	0.55774	0.404092
3	0.018	0.0189	0.0177	0.0156	0.952381	1.13462
				Mean	1.25386	1.05671
				SD	0.886195	0.617362
RLRb	Band intensity				Normalized band intensity
Replicate	RLRb with PIC-biotin	RLRb with PIC-biotin input	RLRb with PIC	RLRb with PIC input	RLRb with PIC-biotin (PD/input ratio)	RLRb with PIC (PD/input ratio)	Student's t test p value
1	0.442	1.37	0.0911	1.76	0.322628	0.0517614	0.0394222
2	0.617	2.28	0.299	1.55	0.270614	0.192903
3	0.0346	0.122	0.0115	0.162	0.283607	0.0709877
				Mean	0.292283	0.105217
				SD	0.0270705	0.0765442

## Sheet: Pulldown - Western blot images
Western blots of poly(I:C)-biotin/poly(I:C) pulldown and the results of bands intensity quantification.
RLRa							RLRb
replicate 1							replicate 1
replicate 2							replicate 2
replicate 3							replicate 3

## Sheet: IP - copy number calc + ANOVA
Results of mCherry dsRNA copy number quantification after RLRs immunoprecipitation.
	absolute mCherry copy number							mCherry copy number normalized to the input
		RLRa	RLRb	IgG	Input				RLRa	RLRb	IgG	Input
	rep1	370.57	3409.91	74.3751	24235.1			rep1	0.0152906	0.140701	0.0030689	1
	rep2	167.311	2788.77	172.589	19831.5			rep2	0.00843665	0.140624	0.0087028	1
	rep3	622.462	14770.4	389.395	45287.7			rep3	0.0137446	0.326146	0.00859826	1
	rep4	666.499	3476	143.748	12348.5			rep4	0.0539739	0.281491	0.0116409	1
								mean	0.0228615	0.222241	0.00800272
								SD	0.0209483	0.0959461	0.00357882
	results of ANOVA test
		Df	Sum Sq	Mean Sq	F value	Pr(>F)
	ind	2	0.11449	0.05725	17.78	0.000747
	Residuals	9	0.02897	0.00322
		diff	lwr	upr	p adj
	RLRb_norm-RLRa_norm	0.199379	0.0873661	0.311392	0.0019914
	IgG_norm-RLRa_norm	-0.0148587	-0.126872	0.0971543	0.92777
	IgG_norm-RLRb_norm	-0.214238	-0.326251	-0.102225	0.0012182
