# Supplementary material for: Functional Characterization of the Cnidarian Antiviral Immune Response Reveals Ancestral Complexity
Source: Mol Biol Evol. 2021 Jun 28;38(10):4546–61. doi: 10.1093/molbev/msab197 (PMC8476169; doi:10.1093/molbev/msab197)
Supplement: msab197_Supplementary_Data [file msab197_supplementary_data.zip › Supplementary file S6.xlsx]

## Sheet: Primers_and_AB_sequence
Sequence of primers used for qPCR, calibration curve values and recombinant fragments for rabbit immunization
Gene ID	Gene name	Primers	PCR product length	Primer calibration curve
				Slope	R2	Efficiency[%]
NVE5273	HKG4	5’-GCTCAAACCTGGTCTTCTACCTATG-3’	80 bp	-3.383	0.999	97.5
		5’-GCGATGGGTGCAATGACA-3’
NVE4706	RLRa	5’-AGAAAACAGGTTGAGGCCCTACA-3’	100 bp	-3.115	0.989	109.4
		5’-ACGTCACTGGCGTCAAAAGTG-3’
NVE16598	RLRb	5’-GAGGAGGGCTTGGACATAAAAGA-3’	84 bp	-3.23	0.993	104
		5’-CACGCGCCTGGGTACTAGAT-3’
NVE12489	IRF1	5’-CCGAGAAGATGGAAGACGAA-3’	107 bp	-3.351	0.995	98.79
		5’-TACACCTTACGTGCCCCATT-3’
NVE1764	GBP1	5’-AATGGAACAAGCGCCAAAC-3’	110 bp	-3.051	0.996	112
		5’-ACTCTGACAGGACGGCGTAG-3’
NVE18470	OAS1	5’-GAGCCTCAGACACACTCAAAGA-3’	108 bp	-3.16	0.992	107.2
		5’-AGCCAGCCTTAACCAGCTCT-3’
NVE23912	NVE23912	5’-CGAGGTTATCTGCCTTCTGG-3’	80 bp	-3.332	0.995	99.6
		5’-AGCTCTGGCACTGGTAGCAC-3’
NVE7262	Dicer1	5’-GAGGAGGACGATCTGACACAC-3’	130 bp	-3.602	0.996	89.51
		5’-ATCGGCGCTCTACAAAGAC-3’
NVE5602	Dicer2	5’-ATCGCGGATGGGAGTATAGG-3’	92 bp	-3.479	0.994	93.84
		5’-GGAAGGCTGTTGGTGAAGAC-3’
NVE8924	AGO1	5’-TGCAGATAGACTTCGCTTTACC-3’	89 bp	-3.441	0.998	95.26
		5’-TGACCCTGTACTTGCGTTTC-3’
NVE1872	AGO2	5’-ATGGTGTCAGTGAGGGTCAG-3’	112 bp	-3.583	0.997	90.136
		5’-ACCACAAACGTGATGAGAGG-3’
-	mCherry	5’-GACATCCTGTCCCCTCAGTTC-3’	90 bp
		5’-GACATCCTGTCCCCTCAGTTC-3’
synthetic_gene_NveRLRa		5’-TGTGACGTCATGAGATTTGTAGAG-3’	3762 bp
		5’-AAAACCTGCAGGTTACTTGTACAG-3’
synthetic_gene_NveRLRb		5’-TTTGACGTCATGCAACCCAA-3’	4023 bp
		5’-ACCACCTGCAGGTTACTTGTACAG-3’
NveRLRa fragment used for antibody generation		MGPMEEDSKDECSTRIRTMGTAIDVPLQAHITDEDGNRILELEKEIANTFSKARSQASREIRKKFSEKLPQGATFLHTKSGSIVTMFRLSKVDAAESLLEMCNGSQIVDILTELLLTNEIRGKVPDREPKLTLNITKDWFSHAKKKLEVIESGLRSGKEFEIQNCQDDENFTDDLPNFYIPPVLLDDGKSQSVLPLDLRGYQKELSEKALEHHHHHH
NveRLRb fragment used for antibody generation		MHSFEVSDEDILHEKEDTRRFYKIGSAVDIRITGRITKKDLPDRQLDIEKLVAEKFAKLRSEDTKEIRKEFNKVLPRGIEFVQTKQMGGPLSPRGSRHEEAKPEIELEPETEELSQKLNDVVLASEHAGSESESEKPSADQYMKDSVVAVFRFATIAAVDEFKGIWENGKFQEICQELLVTRPLSNMGEKKDRLPLELMMNFLEEDMERIKNILEDVEAEQEVERTGDDLLRSARGSDGHETDFLDEQDISINIPPVYLESNHGSALAHDLKLRKYQEELAEPAIQHHHHHH

## Sheet: shRNA_sequence
Sequence of shRNA precursors and their start position on NveRLRs CDS.
Gene name	shRNA	shRNA precursor	Start position on CDS
NveRLRa	shRNA1	TAATACGACTCACTATAGGAAGTGTATCCAGCATCATTCAAGAGATGATGTTGCATTCACTTCCTT	2188
	shRNA2	TAATACGACTCACTATAGCGTAGGACATTGATATCATTCAAGAGATGATATGAATCTCGTACGCTT	2618
	shRNA3	TAATACGACTCACTATAGTGCTAACACCTGAGATCTTTCAAGAGAAGATCTGAGCTGTAAGCACTT	1180
NveRLRb	shRNA1	TAATACGACTCACTATAGCGAGAAGTTTCAACTGAATTCAAGAGATTCAGTTCAATCTTGTCGCTT	2885
	shRNA2	TAATACGACTCACTATAGAGATTCCCGAACAGATAATTCAAGAGATTATCTGATCCGGTATCTCTT	1228
	shRNA3	TAATACGACTCACTATAGTCTGCCTCTAGAGCTAATTTCAAGAGAATTAGTTCAAGTGGCAGACTT	836
-	control shRNA	TAATACGACTCACTATAGCAACACGCAGAGTCGTAATTCAAGAGATTACGACTCTGCGTGTTGCTT	-
